# Supplementary material for: Loss of In Vivo Replication Fitness of HIV-1 Variants Resistant to the Tat Inhibitor, dCA
Source: Viruses. 2023 Apr 12;15(4):950. doi: 10.3390/v15040950 (PMC10146675; doi:10.3390/v15040950)
Supplement: Supplementary file 1 [file viruses-15-00950-s001.zip]

Archive with 1 entries (1 files):
- viruses-2284388-SI.pdf
